# Supplementary material for: Genome-Wide Identification and Expression Profiling of SlGeBP Gene Family in Response to Hormone and Abiotic Stresses in Solanum lycopersicum L
Source: Int J Mol Sci. 2025 Jun 23;26(13):6008. doi: 10.3390/ijms26136008 (PMC12250332; doi:10.3390/ijms26136008)
Supplement: Supplementary file 1 [file ijms-26-06008-s001.zip]

Archive with 8 entries (8 files):
- Supplementary Figures.pdf
- Table S1 3D model and secondary structure and the predict subcellular localization of SlGeBPs in ePlant.pdf
- Table S2 Predicted subcellular location of SlGeBP family protein.pdf
- Table S3 Predicted the protein-protein interaction in SlGeBPs.pdf
- Table S4 Amino acid sequences of 97 GeBPs from 6 species.pdf
- Table S5 Detailed information of location and annotation of function domains.xls
- Table S6 Detailed information of cis-elements in SlGeBP promoter.xls
- Table S7 Primers used in this study.pdf
