# Supplementary material for: Genome-Wide Identification and Expression Profiling of SlGeBP Gene Family in Response to Hormone and Abiotic Stresses in Solanum lycopersicum L
Source: Int J Mol Sci. 2025 Jun 23;26(13):6008. doi: 10.3390/ijms26136008 (PMC12250332; doi:10.3390/ijms26136008)
Supplement: Supplementary file 1 [file ijms-26-06008-s001.zip › Table S5 Detailed information of location and annotation of function domains.xls]

## Sheet: Sheet1
	From	To	Accession	Short name
AT1G11510.1	138	229	pfam04504	DUF573
AT1G44810.1	122	210	pfam04504	DUF573
AT1G55950.1	120	192	pfam04504	DUF573
AT1G61730.1	155	245	pfam04504	DUF573
AT1G61730.1	289	317	cl12826	DUF3085 superfamily
AT1G66420.1	87	174	pfam04504	DUF573
AT2G01370.1	80	171	pfam04504	DUF573
AT2G20613.1	111	135	cl04551	DUF573 superfamily
AT2G25650.1	67	159	pfam04504	DUF573
AT2G36340.1	60	153	pfam04504	DUF573
AT3G04930.1	138	233	pfam04504	DUF573
AT3G04930.2	138	233	pfam04504	DUF573
AT4G00130.1	31	90	cl04551	DUF573 superfamily
AT4G00232.1	47	135	pfam04504	DUF573
AT4G00238.1	141	228	pfam04504	DUF573
AT4G00250.1	115	203	pfam04504	DUF573
AT4G00270.1	66	158	pfam04504	DUF573
AT4G00390.1	157	247	pfam04504	DUF573
AT4G00390.1	48	140	cl33723	PHA03307 superfamily
AT4G00610.1	149	233	pfam04504	DUF573
AT4G01260.1	107	204	pfam04504	DUF573
AT4G25210.1	141	238	pfam04504	DUF573
AT5G14280.1	63	154	pfam04504	DUF573
AT5G14280.1	358	553	smart00724	TLC
AT5G28040.1	125	220	pfam04504	DUF573
AT5G41765.1	42	114	cl04551	DUF573 superfamily
SlGeBP1	92	191	pfam04504	DUF573
SlGeBP2	427	514	pfam00254	FKBP_C
SlGeBP2	52	138	pfam04504	DUF573
SlGeBP3	71	160	pfam04504	DUF573
SlGeBP4	71	131	pfam04504	DUF573
SlGeBP5	118	217	pfam04504	DUF573
SlGeBP6	59	151	pfam04504	DUF573
SlGeBP7	143	231	pfam04504	DUF573
SlGeBP8	149	203	cl04551	DUF573 superfamily
SlGeBP9	157	245	pfam04504	DUF573
SlGeBP10	71	154	cl04551	DUF573 superfamily
SlGeBP11	130	215	pfam04504	DUF573
