# Supplementary material for: Genome-Wide Identification and Expression Profiling of SlGeBP Gene Family in Response to Hormone and Abiotic Stresses in Solanum lycopersicum L
Source: Int J Mol Sci. 2025 Jun 23;26(13):6008. doi: 10.3390/ijms26136008 (PMC12250332; doi:10.3390/ijms26136008)
Supplement: Supplementary file 1 [file ijms-26-06008-s001.zip › Table S6 Detailed information of cis-elements in SlGeBP promoter.xls]

## Sheet: Sheet1
Gene name	Element name	Organism	Position	Strand	Function annotation
SlGeBP1	ABRE	Arabidopsis thaliana	1241	-	cis-acting element involved in the abscisic acid responsiveness
SlGeBP1	ABRE	Arabidopsis thaliana	1831	+	cis-acting element involved in the abscisic acid responsiveness
SlGeBP1	ABRE	Arabidopsis thaliana	1353	+	cis-acting element involved in the abscisic acid responsiveness
SlGeBP1	CGTCA-motif	Hordeum vulgare	1018	+	cis-acting regulatory element involved in the MeJA-responsiveness
SlGeBP1	LTR	Hordeum vulgare	1972	-	cis-acting element involved in low-temperature responsiveness
SlGeBP1	MBS	Arabidopsis thaliana	1062	+	MYB binding site involved in drought-inducibility
SlGeBP1	MBSI	Petunia hybrida	51	-	MYB binding site involved in flavonoid biosynthetic genes regulation
SlGeBP1	O2-site	Zea mays	872	+	cis-acting regulatory element involved in zein metabolism regulation
SlGeBP1	O2-site	Zea mays	1246	-	cis-acting regulatory element involved in zein metabolism regulation
SlGeBP1	P-box	Oryza sativa	1700	+	gibberellin-responsive element
SlGeBP1	TGA-element	Brassica oleracea	1497	-	auxin-responsive element
SlGeBP2	ABRE	Hordeum vulgare	1464	+	cis-acting element involved in the abscisic acid responsiveness
SlGeBP2	ARE	Zea mays	522	-	cis-acting regulatory element essential for the anaerobic induction
SlGeBP2	AT-rich sequence	Pisum sativum	554	+	element for maximal elicitor-mediated activation (2copies)
SlGeBP2	AuxRR-core	Nicotiana tabacum	1598	-	cis-acting regulatory element involved in auxin responsiveness
SlGeBP2	CGTCA-motif	Hordeum vulgare	563	-	cis-acting regulatory element involved in the MeJA-responsiveness
SlGeBP2	CGTCA-motif	Hordeum vulgare	643	+	cis-acting regulatory element involved in the MeJA-responsiveness
SlGeBP2	GC-motif	Zea mays	1581	+	enhancer-like element involved in anoxic specific inducibility
SlGeBP2	GC-motif	Zea mays	1588	-	enhancer-like element involved in anoxic specific inducibility
SlGeBP2	MRE	Petroselinum crispum	444	+	MYB binding site involved in light responsiveness
SlGeBP2	STRE	Arabidopsis thaliana	266	+	Stress response element
SlGeBP2	STRE	Arabidopsis thaliana	1753	-	Stress response element
SlGeBP2	STRE	Arabidopsis thaliana	1572	-	Stress response element
SlGeBP2	STRE	Arabidopsis thaliana	1947	-	Stress response element
SlGeBP2	WUN-motif	Nicotiana glutinosa	535	+	Wound-responsive element
SlGeBP3	ARE	Zea mays	1445	+	cis-acting regulatory element essential for the anaerobic induction
SlGeBP3	ARE	Zea mays	1973	+	cis-acting regulatory element essential for the anaerobic induction
SlGeBP3	CGTCA-motif	Hordeum vulgare	353	-	cis-acting regulatory element involved in the MeJA-responsiveness
SlGeBP3	GCN4_motif	Oryza sativa	1054	-	cis-regulatory element involved in endosperm expression
SlGeBP3	STRE	Arabidopsis thaliana	1739	+	Stress response element
SlGeBP3	TCA-element	Nicotiana tabacum	759	-	cis-acting element involved in salicylic acid responsiveness
SlGeBP3	TGA-element	Brassica oleracea	1704	+	auxin-responsive element
SlGeBP3	WUN-motif	Nicotiana glutinosa	577	+	Wound-responsive element
SlGeBP4	CGTCA-motif	Hordeum vulgare	612	+	cis-acting regulatory element involved in the MeJA-responsiveness
SlGeBP4	CGTCA-motif	Hordeum vulgare	1895	+	cis-acting regulatory element involved in the MeJA-responsiveness
SlGeBP4	CGTCA-motif	Hordeum vulgare	1059	+	cis-acting regulatory element involved in the MeJA-responsiveness
SlGeBP4	TC-rich repeats	Nicotiana tabacum	1330	-	cis-acting element involved in defense and stress responsiveness
SlGeBP4	WUN-motif	Nicotiana glutinosa	267	-	Wound-responsive element
SlGeBP4	circadian	Lycopersicon esculentum	1036	-	cis-acting regulatory element involved in circadian control
SlGeBP5	ABRE	Arabidopsis thaliana	429	+	cis-acting element involved in the abscisic acid responsiveness
SlGeBP5	ABRE	Arabidopsis thaliana	1823	-	cis-acting element involved in the abscisic acid responsiveness
SlGeBP5	ABRE	Arabidopsis thaliana	694	-	cis-acting element involved in the abscisic acid responsiveness
SlGeBP5	ABRE	Arabidopsis thaliana	484	-	cis-acting element involved in the abscisic acid responsiveness
SlGeBP5	ABRE	Arabidopsis thaliana	1794	+	cis-acting element involved in the abscisic acid responsiveness
SlGeBP5	AuxRR-core	Nicotiana tabacum	524	+	cis-acting regulatory element involved in auxin responsiveness
SlGeBP5	CGTCA-motif	Hordeum vulgare	1273	-	cis-acting regulatory element involved in the MeJA-responsiveness
SlGeBP5	HD-Zip 1	Arabidopsis thaliana	1194	-	element involved in differentiation of the palisade mesophyll cells
SlGeBP5	LTR	Hordeum vulgare	341	+	cis-acting element involved in low-temperature responsiveness
SlGeBP5	LTR	Hordeum vulgare	1900	-	cis-acting element involved in low-temperature responsiveness
SlGeBP5	LTR	Hordeum vulgare	492	+	cis-acting element involved in low-temperature responsiveness
SlGeBP5	P-box	Oryza sativa	417	+	gibberellin-responsive element
SlGeBP5	P-box	Oryza sativa	1031	+	gibberellin-responsive element
SlGeBP5	STRE	Arabidopsis thaliana	1029	-	Stress response element
SlGeBP5	STRE	Arabidopsis thaliana	1915	-	Stress response element
SlGeBP5	STRE	Arabidopsis thaliana	1166	+	Stress response element
SlGeBP5	TC-rich repeats	Nicotiana tabacum	1202	+	cis-acting element involved in defense and stress responsiveness
SlGeBP5	TC-rich repeats	Nicotiana tabacum	1798	-	cis-acting element involved in defense and stress responsiveness
SlGeBP5	TCA-element	Nicotiana tabacum	756	-	cis-acting element involved in salicylic acid responsiveness
SlGeBP5	WUN-motif	Brassica oleracea	808	-	wound-responsive element
SlGeBP6	ABRE	Arabidopsis thaliana	11	+	cis-acting element involved in the abscisic acid responsiveness
SlGeBP6	ABRE	Arabidopsis thaliana	668	+	cis-acting element involved in the abscisic acid responsiveness
SlGeBP6	ARE	Zea mays	1897	+	cis-acting regulatory element essential for the anaerobic induction
SlGeBP6	ARE	Zea mays	1908	+	cis-acting regulatory element essential for the anaerobic induction
SlGeBP6	CGTCA-motif	Hordeum vulgare	322	+	cis-acting regulatory element involved in the MeJA-responsiveness
SlGeBP6	CGTCA-motif	Hordeum vulgare	1051	-	cis-acting regulatory element involved in the MeJA-responsiveness
SlGeBP6	CGTCA-motif	Hordeum vulgare	823	+	cis-acting regulatory element involved in the MeJA-responsiveness
SlGeBP6	LTR	Hordeum vulgare	1882	+	cis-acting element involved in low-temperature responsiveness
SlGeBP6	MRE	Petroselinum crispum	959	+	MYB binding site involved in light responsiveness
SlGeBP6	MRE	Petroselinum crispum	1244	-	MYB binding site involved in light responsiveness
SlGeBP6	O2-site	Zea mays	478	-	cis-acting regulatory element involved in zein metabolism regulation
SlGeBP6	STRE	Arabidopsis thaliana	105	+	Stress response element
SlGeBP6	TC-rich repeats	Nicotiana tabacum	893	-	cis-acting element involved in defense and stress responsiveness
SlGeBP6	TGA-box	Glycine max	319	-	part of an auxin-responsive element
SlGeBP7	ABRE	Hordeum vulgare	39	-	cis-acting element involved in the abscisic acid responsiveness
SlGeBP7	ABRE	Arabidopsis thaliana	1206	+	cis-acting element involved in the abscisic acid responsiveness
SlGeBP7	P-box	Oryza sativa	1888	+	gibberellin-responsive element
SlGeBP7	TC-rich repeats	Nicotiana tabacum	568	+	cis-acting element involved in defense and stress responsiveness
SlGeBP7	TCA-element	Nicotiana tabacum	561	+	cis-acting element involved in salicylic acid responsiveness
SlGeBP7	TCA-element	Nicotiana tabacum	1919	+	cis-acting element involved in salicylic acid responsiveness
SlGeBP8	ABRE	Arabidopsis thaliana	1117	-	cis-acting element involved in the abscisic acid responsiveness
SlGeBP8	ARE	Zea mays	798	-	cis-acting regulatory element essential for the anaerobic induction
SlGeBP8	CAT-box	Arabidopsis thaliana	661	+	cis-acting regulatory element related to meristem expression
SlGeBP8	CGTCA-motif	Hordeum vulgare	190	+	cis-acting regulatory element involved in the MeJA-responsiveness
SlGeBP8	GARE-motif	Brassica oleracea	1626	+	gibberellin-responsive element
SlGeBP8	GARE-motif	Brassica oleracea	1668	-	gibberellin-responsive element
SlGeBP8	GC-motif	Zea mays	615	-	enhancer-like element involved in anoxic specific inducibility
SlGeBP8	GCN4_motif	Oryza sativa	58	-	cis-regulatory element involved in endosperm expression
SlGeBP8	GCN4_motif	Oryza sativa	1102	-	cis-regulatory element involved in endosperm expression
SlGeBP8	MBS	Arabidopsis thaliana	927	+	MYB binding site involved in drought-inducibility
SlGeBP8	P-box	Oryza sativa	1541	-	gibberellin-responsive element
SlGeBP8	STRE	Arabidopsis thaliana	42	-	Stress response element
SlGeBP8	STRE	Arabidopsis thaliana	1070	-	Stress response element
SlGeBP8	STRE	Arabidopsis thaliana	853	+	Stress response element
SlGeBP8	STRE	Arabidopsis thaliana	1545	+	Stress response element
SlGeBP8	TCA-element	Nicotiana tabacum	1613	-	cis-acting element involved in salicylic acid responsiveness
SlGeBP8	TCA-element	Nicotiana tabacum	1968	+	cis-acting element involved in salicylic acid responsiveness
SlGeBP8	TGA-element	Brassica oleracea	1757	+	auxin-responsive element
SlGeBP8	WUN-motif	Nicotiana glutinosa	1380	-	wound-responsive element
SlGeBP9	ABRE	Arabidopsis thaliana	1815	-	cis-acting element involved in the abscisic acid responsiveness
SlGeBP9	ARE	Zea mays	1097	+	cis-acting regulatory element essential for the anaerobic induction
SlGeBP9	ARE	Zea mays	1515	-	cis-acting regulatory element essential for the anaerobic induction
SlGeBP9	CGTCA-motif	Hordeum vulgare	1961	-	cis-acting regulatory element involved in the MeJA-responsiveness
SlGeBP9	GARE-motif	Brassica oleracea	1429	+	gibberellin-responsive element
SlGeBP9	LTR	Hordeum vulgare	837	-	cis-acting element involved in low-temperature responsiveness
SlGeBP9	MBS	Arabidopsis thaliana	778	+	MYB binding site involved in drought-inducibility
SlGeBP9	MBS	Arabidopsis thaliana	1957	-	MYB binding site involved in drought-inducibility
SlGeBP9	P-box	Oryza sativa	395	-	gibberellin-responsive element
SlGeBP9	STRE	Arabidopsis thaliana	438	-	Stress response element
SlGeBP9	STRE	Arabidopsis thaliana	1598	+	Stress response element
SlGeBP9	STRE	Arabidopsis thaliana	1048	-	Stress response element
SlGeBP9	STRE	Arabidopsis thaliana	943	+	Stress response element
SlGeBP9	STRE	Arabidopsis thaliana	1224	-	Stress response element
SlGeBP9	TCA-element	Nicotiana tabacum	1918	+	cis-acting element involved in salicylic acid responsiveness
SlGeBP9	WUN-motif	Nicotiana glutinosa	644	-	wound-responsive element
SlGeBP10	ABRE	Arabidopsis thaliana	604	-	cis-acting element involved in the abscisic acid responsiveness
SlGeBP10	ABRE	Hordeum vulgare	1289	-	cis-acting element involved in the abscisic acid responsiveness
SlGeBP10	ARE	Zea mays	1818	-	cis-acting regulatory element essential for the anaerobic induction
SlGeBP10	CAT-box	Arabidopsis thaliana	599	-	cis-acting regulatory element related to meristem expression
SlGeBP10	CGTCA-motif	Hordeum vulgare	113	+	cis-acting regulatory element involved in the MeJA-responsiveness
SlGeBP10	CGTCA-motif	Hordeum vulgare	1593	+	cis-acting regulatory element involved in the MeJA-responsiveness
SlGeBP10	CGTCA-motif	Hordeum vulgare	352	-	cis-acting regulatory element involved in the MeJA-responsiveness
SlGeBP10	MRE	Petroselinum crispum	1684	+	MYB binding site involved in light responsiveness
SlGeBP10	STRE	Arabidopsis thaliana	1078	-	Stress response element
SlGeBP10	STRE	Arabidopsis thaliana	1748	+	Stress response element
SlGeBP10	TATC-box	Oryza sativa	1500	+	cis-acting element involved in gibberellin-responsiveness
SlGeBP10	TCA-element	Nicotiana tabacum	1809	+	cis-acting element involved in salicylic acid responsiveness
SlGeBP10	TGA-element	Brassica oleracea	1117	+	auxin-responsive element
SlGeBP11	ABRE	Arabidopsis thaliana	216	-	cis-acting element involved in the abscisic acid responsiveness
SlGeBP11	ABRE	Hordeum vulgare	1542	-	cis-acting element involved in the abscisic acid responsiveness
SlGeBP11	ABRE	Arabidopsis thaliana	1168	-	cis-acting element involved in the abscisic acid responsiveness
SlGeBP11	ARE	Zea mays	1003	+	cis-acting regulatory element essential for the anaerobic induction
SlGeBP11	ARE	Zea mays	1531	+	cis-acting regulatory element essential for the anaerobic induction
SlGeBP11	ARE	Zea mays	1071	+	cis-acting regulatory element essential for the anaerobic induction
SlGeBP11	CGTCA-motif	Hordeum vulgare	1108	+	cis-acting regulatory element involved in the MeJA-responsiveness
SlGeBP11	MBSI	Petunia hybrida	1849	+	MYB binding site involved in flavonoid biosynthetic genes regulation
SlGeBP11	MRE	Petroselinum crispum	933	-	MYB binding site involved in light responsiveness
SlGeBP11	O2-site	Zea mays	438	-	cis-acting regulatory element involved in zein metabolism regulation
SlGeBP11	P-box	Oryza sativa	28	-	gibberellin-responsive element
SlGeBP11	RY-element	Helianthus annuus	1130	-	cis-acting regulatory element involved in seed-specific regulation
SlGeBP11	TC-rich repeats	Nicotiana tabacum	1745	+	cis-acting element involved in defense and stress responsiveness
